# Supplementary material for: Divergent Expression Patterns in Two Vernicia Species Revealed the Potential Role of the Hub Gene VmAP2/ERF036 in Resistance to Fusarium oxysporum in Vernicia montana
Source: Genes (Basel). 2016 Dec 1;7(12):109. doi: 10.3390/genes7120109 (PMC5192485; doi:10.3390/genes7120109)
Supplement: Supplementary file 1 [file genes-07-00109-s001.zip]

Archive with 2 entries (2 files):
- genes-152598-supplementary-final.pdf
- supplementary file S1.jpg
